# Supplementary material for: A Genome-Wide Screen for the Exonisation of Reference SINE-VNTR-Alus and Their Expression in CNS Tissues of Individuals with Amyotrophic Lateral Sclerosis
Source: Int J Mol Sci. 2023 Jul 17;24(14):11548. doi: 10.3390/ijms241411548 (PMC10380656; doi:10.3390/ijms241411548)
Supplement: Supplementary file 1 [file ijms-24-11548-s001.zip]

Archive with 2 entries (2 files):
- Supplementary Figures Pfaff et al.pdf
- Supplementary Tables Pfaff et al.xlsx
